# Supplementary material for: Effect of Geographical Location on the Phenolic and Mineral Composition of Chetoui Olive Leaves
Source: Foods. 2023 Jun 30;12(13):2565. doi: 10.3390/foods12132565 (PMC10340353; doi:10.3390/foods12132565)
Supplement: Supplementary file 1 [file foods-12-02565-s001.zip]

Archive with 1 entries (1 files):
- foods-2454212-supplementary.pdf
